# Supplementary material for: Integrative Multi-Omics Profiling of Dynamic Body Mass Index–Systolic Blood Pressure Trajectories in Obesity for Precision Risk Stratification of Heart Failure Subtypes
Source: Biomedicines. 2026 Jun 29;14(7):1473. doi: 10.3390/biomedicines14071473 (PMC13404759; doi:10.3390/biomedicines14071473)
Supplement: Supplementary file 1 [file biomedicines-14-01473-s001.zip]

Archive with 1 entries (1 files):
- biomedicines-4352554-supplementary.pdf
